# Supplementary material for: Octopus vulgaris (Cuvier, 1797) in the Mediterranean Sea: Genetic Diversity and Population Structure
Source: PLoS One. 2016 Feb 16;11(2):e0149496. doi: 10.1371/journal.pone.0149496 (PMC4755602; doi:10.1371/journal.pone.0149496)
Supplement: S2 Dataset — (XLSX) [file pone.0149496.s002.xlsx]

## Sheet: Foglio1
Individual code	Group	Vulg06		Vulg15		Vulg12		Vulg13		Vulg04		Vulg07		Vulg10		Vulg11		vulg14		oct03		oct08		Ov10		Ov12
RIA01	PTG	195	197	219	219	242	248	325	325	167	167	198	204	211	211	247	247	403	403	143	147	138	138	180	188	196	196
RIA02	PTG	193	195	219	223	258	258	327	327	167	167	182	194	209	209	245	245	403	403	141	149	134	134	178	200	184	200
RIA03	PTG	191	191	219	219	258	258	325	325	167	167	198	206	209	213	247	247	400	403	147	153	140	142	186	198	220	220
RIA04	PTG	195	195	219	223	258	258	325	325	167	167	188	194	209	209	245	247	403	403	141	143	150	162	178	186	188	196
RIA05	PTG	191	195	223	223	258	258	325	325	167	167	174	174	209	209	245	249	403	403	143	161	144	154	190	196	192	196
RIA06	PTG	185	193	223	223	258	258	325	325	167	167	200	222	211	211	245	245	400	403	143	165	138	144	200	206	188	192
RIA07	PTG	191	199	215	219	258	258	327	327	167	167	194	194	209	209	245	247	403	403	143	143	132	134	178	200	312	312
RIA08	PTG	189	199	219	219	258	258	327	327	169	171	182	188	211	211	245	247	403	403	137	143	148	150	188	188	184	188
RIA09	PTG	187	187	205	221	258	258	325	325	167	167	200	202	209	209	245	261	403	403	147	147	142	144	190	194	176	188
RIA10	PTG	189	195	217	223	258	258	329	329	167	167	194	206	209	213	245	271	400	403	143	143	136	146	178	188	200	200
RIA11	PTG	185	191	221	221	258	258	325	325	167	167	198	198	209	213	245	247	403	403	137	137	136	136	174	188	184	184
RIA12	PTG	195	197	213	217	258	258	313	323	167	167	194	204	209	209	243	247	403	403	151	153	136	146	174	188	184	200
RIA13	PTG	189	195	219	219	258	258	325	327	167	167	202	202	209	209	245	245	403	403	157	161	140	150	178	200	188	188
RIA14	PTG	195	197	221	227	262	262	329	329	167	171	194	194	211	211	245	245	397	406	145	147	136	148	184	188	328	328
RIA15	PTG	185	193	219	219	258	258	325	325	167	167	206	206	209	209	227	227	403	403	117	117	136	154	202	202	312	380
RIA16	PTG	197	199	219	223	258	258	327	331	167	169	186	186	211	211	245	245	400	400	143	143	136	136	188	188	308	308
RIA17	PTG	191	197	219	219	258	258	325	327	167	167	198	198	211	213	245	247	400	403	137	149	126	126	178	178	188	192
RIA18	PTG	191	195	219	223	258	258	325	331	167	167	198	206	209	211	245	247	403	403	163	165	146	150	186	190	180	188
RIA19	PTG	189	197	219	223	258	258	325	325	167	167	182	194	209	213	245	249	403	403	167	167	138	140	178	190	188	188
RIA20	PTG	189	199	223	223	258	258	327	327	167	167	200	232	209	213	245	247	403	403	143	143	152	152	188	196	196	196
RIA21	PTG	183	195	223	225	258	258	325	325	167	167	194	222	209	209	245	247	400	403	163	165	134	144	178	196	212	212
RIA22	PTG	191	195	219	223	258	258	325	325	167	171	200	206	211	211	245	247	403	403	151	165	162	176	180	190	188	192
RIA23	PTG	187	187	213	223	258	258	327	327	167	171	190	200	211	211	247	247	403	403	117	117	134	134	172	178	184	184
RIA24	PTG	187	187	219	223	258	258	325	329	167	167	182	182	209	213	245	253	403	403	141	149	136	144	186	198	284	340
RIA25	PTG	195	205	219	225	258	260	331	331	167	173	190	206	211	211	227	249	403	403	153	153	148	156	172	194	304	324
CRO01	CRZ	195	197	223	223	258	258	327	327	167	167	200	204	211	211	245	247	403	403	143	149	120	120	180	190	200	204
CRO02	CRZ	187	195	215	223	258	260	327	329	165	167	194	208	209	211	243	245	403	403	155	157	142	142	180	182	204	204
CRO03	CRZ	195	199	223	225	258	260	325	325	167	167	186	206	211	211	245	245	403	403	143	161	142	150	180	180	188	208
CRO04	CRZ	195	195	225	225	258	260	325	325	167	167	194	222	209	209	243	247	400	403	149	149	122	160	180	180	212	224
CRO05	CRZ	195	199	223	225	258	260	325	325	167	167	186	204	211	211	245	245	403	403	141	161	142	150	182	182	188	208
CRO06	CRZ	193	195	217	223	258	258	329	331	167	167	214	222	209	209	227	227	403	403	161	167	140	140	180	182	176	204
CRO07	CRZ	193	195	225	225	258	260	325	331	167	171	198	212	211	211	227	245	397	403	171	171	142	150	180	184	200	204
CRO08	CRZ	193	195	223	223	258	258	327	327	167	167	204	212	211	211	243	247	400	403	145	145	152	162	180	184	204	228
CRO09	CRZ	195	195	217	225	258	260	327	331	167	167	194	194	211	213	243	245	400	406	169	169	142	142	180	188	196	196
CRO10	CRZ	195	199	223	225	258	260	327	327	167	167	186	206	209	209	245	245	403	403	143	161	142	150	182	182	188	208
CRO11	CRZ	197	199	223	223	258	258	327	331	167	169	186	222	209	209	251	257	403	403	143	161	154	154	180	180	188	196
CRO12	CRZ	189	197	223	225	260	260	327	327	167	167	200	214	209	209	243	245	352	403	149	171	150	152	180	182	204	208
CRO13	CRZ	195	197	223	225	260	260	325	325	167	171	204	212	209	209	245	253	403	403	129	129	118	118	182	188	196	208
CRO14	CRZ	193	193	223	223	258	258	327	327	167	167	206	212	211	211	243	245	403	403	139	141	132	132	178	180	200	220
CRO15	CRZ	189	195	225	225	258	258	325	327	167	167	196	214	209	209	227	245	403	403	123	159	118	136	180	182	192	192
CRO16	CRZ	195	195	223	225	260	260	327	327	167	167	204	204	209	209	227	249	403	403	141	141	118	118	180	194	196	200
CRO17	CRZ	195	195	223	225	258	260	327	333	167	167	198	204	211	213	227	243	403	403	139	141	132	132	180	180	200	220
CRO18	CRZ	195	195	215	223	246	260	327	327	167	167	198	198	209	209	243	247	403	403	137	137	148	148	180	180	208	212
CRO19	CRZ	197	203	223	223	260	260	329	329	167	167	194	198	209	213	245	245	403	403	139	141	150	152	180	180	212	220
CRO20	CRZ	195	195	223	225	258	260	327	333	167	167	204	220	211	213	227	247	403	403	147	149	152	164	180	182	212	212
CRO21	CRZ	193	197	211	223	258	260	325	325	167	167	200	204	211	213	227	247	397	403	165	165	140	140	180	188	188	204
CRO22	CRZ	195	195	223	223	260	260	327	327	167	173	212	214	209	213	243	245	403	403	147	155	122	146	194	198	224	224
CRO23	CRZ	189	193	223	225	258	260	329	329	167	167	186	212	209	209	243	247	403	403	149	151	118	134	180	180	212	228
CRO24	CRZ	189	197	223	225	248	258	329	329	167	167	204	214	211	211	227	245	403	403	153	153	144	144	180	180	208	228
CRO25	CRZ	193	195	213	223	256	258	325	325	167	167	194	220	211	211	227	247	400	403	149	149	138	144	180	184	204	204
TON	STM	193	195	223	225	258	258	327	327	167	173	200	200	209	209	243	247	403	403	149	149	144	156	180	182	204	208
ACQ01	STM	189	189	223	225	258	258	325	333	167	167	190	198	209	209	245	249	403	403	151	167	142	142	186	192	216	336
ACQ02	STM	189	195	219	223	258	258	325	325	167	171	182	190	209	209	253	253	403	403	153	157	134	134	182	184	204	224
ACQ03	STM	189	195	225	225	258	258	325	325	167	167	194	194	209	213	243	247	403	403	147	147	120	120	180	180	204	208
ACQ04	STM	195	197	219	225	248	248	327	327	167	167	212	212	211	213	249	249	403	403	143	163	142	152	180	182	216	328
ACQ05	STM	191	191	223	223	258	258	327	329	167	167	194	194	213	215	245	245	403	403	153	153	134	134	180	182	204	208
ST01	STM	189	197	217	225	260	260	327	327	167	167	204	204	209	213	227	227	403	403	157	161	146	146	184	192	204	220
ST02	STM	189	197	217	225	260	260	327	327	167	167	204	204	209	213	227	227	403	403	161	177	146	164	184	192	204	220
ST03	STM	189	197	217	225	260	260	327	327	167	167	204	212	209	213	227	227	403	403	157	161	146	162	184	192	204	220
ST04	STM	195	195	223	223	258	258	325	331	167	167	200	212	211	213	227	245	403	403	131	131	152	152	172	184	208	212
ST05	STM	189	197	217	225	260	260	327	327	167	167	204	212	209	213	227	227	403	403	161	177	146	146	184	192	204	220
ST06	STM	195	195	223	223	258	258	327	331	167	167	200	212	211	213	227	245	403	403	131	131	152	158	172	184	208	212
ST07	STM	189	197	217	225	260	260	327	327	167	167	204	212	209	213	227	227	403	403	153	153	146	146	184	192	204	220
ST08	STM	189	197	217	225	260	260	327	327	167	167	204	212	209	213	227	227	403	403	161	161	146	164	184	192	204	220
ST09	STM	189	197	217	225	260	260	327	327	167	167	204	212	209	213	227	227	403	403	161	161	146	146	184	192	204	220
ST10	STM	195	195	223	223	258	258	327	331	167	167	200	212	211	213	227	245	403	403	131	131	152	156	172	184	208	212
ST11	STM	189	195	217	225	260	260	327	327	167	167	204	204	211	213	227	227	403	403	157	161	146	146	184	192	204	220
ORI01	ORI	193	193	221	221	246	256	325	325	167	167	194	194	209	209	249	249	403	403	153	157	146	146	194	198	204	204
ORI02	ORI	189	197	221	221	256	258	327	327	167	167	184	184	211	211	245	245	403	403	159	163	144	144	180	184	208	208
ORI03	ORI	193	195	223	223	258	258	327	331	167	167	186	186	211	211	247	247	397	403	149	165	138	144	184	194	204	204
ORI04	ORI	189	195	225	225	260	260	329	331	167	167	204	216	211	211	247	247	403	403	139	141	128	130	180	180	212	212
ORI05	ORI	189	197	223	223	246	246	327	331	167	169	186	186	211	211	243	245	403	403	165	165	134	140	180	182	212	212
ORI06	ORI	189	195	223	223	258	258	327	331	165	167	188	192	209	211	245	247	394	394	145	145	120	134	182	182	200	200
ORI07	ORI	197	197	223	225	258	258	327	329	167	167	190	190	209	209	247	247	400	403	147	147	144	144	180	184	204	204
ORI08	ORI	195	201	223	223	246	258	331	331	167	167	200	230	209	209	243	247	400	400	151	151	142	154	180	180	184	204
ORI09	ORI	189	195	219	223	258	258	329	331	167	167	182	182	211	211	243	243	403	403	163	179	138	140	184	186	188	200
ORI10	ORI	191	195	217	225	260	260	329	331	167	167	192	194	209	209	249	249	403	403	165	165	148	152	180	190	172	204
ORI11	ORI	195	197	223	223	258	258	327	327	167	167	184	200	211	213	245	245	403	403	155	155	142	142	180	182	192	192
ORI12	ORI	189	195	223	225	258	258	327	327	167	167	194	204	211	213	247	247	400	403	145	145	154	168	180	188	172	172
ORI13	ORI	199	201	223	225	260	260	327	327	167	167	194	204	209	209	247	247	403	403	149	151	138	138	184	194	196	212
ORI14	ORI	191	193	221	225	258	258	327	331	167	167	194	194	211	211	245	247	400	403	145	153	144	160	180	192	188	188
ORI15	ORI	191	197	223	225	258	258	327	327	167	167	192	194	209	213	247	247	400	400	137	137	142	142	190	190	192	208
ORI16	ORI	191	197	223	225	258	258	327	331	167	167	200	206	209	209	247	247	403	403	0	0	134	138	182	184	204	204
ORI17	ORI	195	199	223	225	256	260	327	327	167	167	202	204	209	213	245	245	397	403	153	153	140	158	180	184	196	196
ORI18	ORI	183	195	223	225	258	258	327	327	167	167	202	202	209	209	247	251	400	400	143	163	138	156	180	186	188	200
ORI19	ORI	195	197	215	219	258	258	325	325	167	167	186	190	209	209	245	245	403	403	165	193	136	148	180	180	188	204
ORI20	ORI	193	195	225	225	258	260	331	331	167	167	192	200	209	209	243	247	403	403	167	169	142	142	182	192	176	176
ORI21	ORI	193	195	225	225	246	246	333	333	167	167	194	204	209	209	243	245	403	403	141	153	144	154	168	182	188	188
ORI22	ORI	195	199	223	223	246	258	327	327	167	167	198	200	209	213	245	247	403	409	145	147	118	118	180	184	204	204
ORI23	ORI	195	197	223	223	258	258	329	331	167	167	216	216	209	213	225	225	403	403	153	153	134	144	182	182	208	208
ORI24	ORI	193	193	223	223	258	260	327	331	167	167	190	190	213	213	245	247	403	403	0	0	140	150	180	194	192	196
ORI25	ORI	193	195	223	225	248	258	325	325	167	167	192	194	209	209	243	245	403	403	159	161	150	150	180	180	204	204
CES01	PCS	195	199	223	225	258	258	327	327	167	167	224	226	209	213	245	247	403	403	147	147	142	170	180	184	204	204
CES02	PCS	195	199	223	223	258	260	327	327	167	167	194	204	213	213	243	245	403	403	149	155	124	146	168	178	200	204
CES03	PCS	195	195	223	225	258	260	325	327	167	175	200	216	211	211	227	245	403	403	121	121	134	136	182	194	196	200
CES04	PCS	189	193	223	223	260	260	327	327	165	167	198	198	211	211	245	247	403	403	141	141	146	148	180	188	208	224
CES05	PCS	193	199	223	223	260	260	327	329	167	167	186	190	209	209	243	247	403	403	123	123	138	142	180	180	208	212
CES06	PCS	189	199	223	223	258	260	327	327	167	167	204	204	211	213	245	247	400	403	153	153	144	144	182	184	188	208
CES07	PCS	189	205	223	223	258	258	327	329	167	167	186	200	211	211	247	247	403	403	161	169	174	174	182	188	196	320
CES08	PCS	191	197	223	225	258	258	327	327	167	167	190	194	209	209	243	247	403	406	145	165	142	152	186	192	208	220
CES09	PCS	195	195	225	225	258	258	327	331	167	167	198	222	211	211	245	247	403	403	143	143	120	142	180	184	192	196
CES10	PCS	195	195	223	223	258	260	327	333	167	167	198	224	211	211	245	247	400	403	147	149	136	138	180	184	200	216
CES11	PCS	193	195	223	223	258	260	325	325	167	167	204	204	209	213	245	245	403	403	159	159	142	144	180	180	192	192
CES12	PCS	195	195	223	225	258	260	327	329	167	167	194	194	211	211	243	245	400	403	147	147	152	154	178	180	212	216
CES13	PCS	195	195	223	223	258	260	327	331	167	167	200	206	211	211	245	245	403	403	149	149	142	152	180	182	216	216
CES14	PCS	195	195	213	223	248	258	329	329	167	167	194	204	209	209	245	249	397	403	141	141	118	118	180	180	224	232
CES15	PCS	195	197	223	223	258	258	325	325	167	167	186	186	211	213	245	245	397	403	151	153	146	164	172	182	208	208
CES16	PCS	193	195	223	223	246	260	327	327	167	167	184	184	209	209	245	245	403	403	141	147	118	118	182	188	204	204
CES17	PCS	193	193	223	223	258	260	327	327	167	167	186	194	209	209	245	245	403	403	173	173	134	134	182	184	208	212
CES18	PCS	193	203	223	225	260	260	327	327	167	167	194	198	211	211	243	243	403	403	147	149	122	122	180	180	200	216
CES19	PCS	195	195	223	225	258	260	327	327	167	167	194	222	209	209	243	247	400	400	153	155	142	152	172	180	188	224
CES20	PCS	193	195	223	225	258	260	327	329	167	167	194	204	211	213	245	247	403	403	147	147	144	148	180	186	192	232
CES21	PCS	193	195	223	223	258	260	325	325	167	167	194	204	209	209	245	247	403	403	145	147	138	166	180	180	184	184
CES22	PCS	189	199	225	225	258	260	329	329	167	167	200	204	211	211	243	245	403	403	149	151	144	152	180	180	196	220
CES23	PCS	193	193	223	223	258	260	327	327	167	167	194	216	211	211	247	247	403	403	177	179	130	142	180	180	200	200
CES24	PCS	193	197	223	225	258	260	329	329	171	171	212	212	211	211	245	245	403	403	145	147	118	118	180	188	176	184
CES25	PCS	187	195	223	225	258	258	327	327	167	167	222	222	211	213	247	247	403	403	147	147	140	144	180	180	192	192
EA6	SPN	199	201	223	223	258	258	327	327	167	171	194	194	209	213	227	247	403	403	149	157	144	166	182	182	204	212
EB6	SPN	183	193	223	225	258	258	327	327	165	165	194	198	209	209	243	247	403	403	165	167	138	146	182	188	196	204
EC6	SPN	193	195	213	223	258	258	327	327	167	167	200	206	211	211	245	247	403	403	163	165	140	150	180	180	176	212
ED6	SPN	189	191	223	225	258	258	327	327	167	167	200	218	209	213	227	245	403	403	161	161	142	166	180	184	204	208
EE6	SPN	195	201	213	223	258	258	327	327	169	169	150	150	211	211	249	249	355	406	143	143	136	136	178	194	208	224
EF6	SPN	195	197	223	223	258	258	327	327	167	167	212	224	211	211	247	247	352	403	143	143	134	134	176	192	204	204
EG6	SPN	193	195	223	223	258	258	327	333	167	171	184	206	209	209	245	247	403	403	147	163	136	142	180	182	200	212
EH6	SPN	191	193	217	217	248	258	327	327	165	165	190	194	209	209	245	247	403	403	145	169	136	160	184	184	188	208
EI6	SPN	193	195	223	223	258	258	327	327	167	167	204	226	211	211	247	249	403	403	143	143	150	152	180	194	192	204
EJ6	SPN	189	195	223	225	258	258	327	329	167	173	204	216	211	213	245	247	403	403	139	167	136	142	182	184	180	200
EK6	SPN	195	195	223	225	258	258	327	327	167	167	186	204	209	213	245	247	397	403	143	143	156	156	168	184	204	204
EL6	SPN	197	197	223	225	258	258	325	327	167	167	184	200	209	209	227	247	403	403	149	157	136	136	182	184	196	220
EM6	SPN	193	195	223	223	258	260	327	329	167	167	186	204	211	211	227	243	397	403	151	151	130	138	184	184	196	200
EN6	SPN	193	193	223	223	258	258	325	329	165	165	198	200	209	209	245	247	403	403	143	149	146	146	180	180	196	204
EO6	SPN	195	195	223	223	256	256	331	331	167	167	194	200	213	213	247	247	403	403	169	169	138	138	182	188	204	204
EP6	SPN	189	193	223	223	260	260	325	325	167	171	202	206	211	211	245	247	403	403	147	161	148	164	180	180	216	220
EQ6	SPN	197	205	223	223	258	258	325	333	165	165	184	204	209	213	249	255	403	403	161	167	132	132	180	184	208	216
ER6	SPN	193	193	223	223	258	258	325	325	165	165	194	200	209	209	245	247	403	403	145	159	138	142	178	178	196	204
ES6	SPN	191	199	223	223	258	258	327	329	165	167	194	200	211	211	247	247	403	403	0	0	0	0	178	180	180	180
ET6	SPN	193	193	219	219	260	260	329	329	167	167	200	204	211	211	247	249	403	403	145	169	114	132	184	184	208	208
EU6	SPN	195	195	223	223	258	258	327	327	167	167	190	194	209	209	245	247	400	403	151	151	140	160	184	186	196	196
EV6	SPN	189	195	223	225	258	258	327	329	167	167	212	212	211	213	245	245	400	403	155	155	140	140	180	180	204	204
EW6	SPN	193	199	213	223	258	258	325	325	165	165	184	184	209	213	227	245	403	403	147	161	128	142	180	192	180	208
EX6	SPN	189	195	213	219	246	260	327	327	167	167	184	206	211	213	245	247	403	403	145	145	142	156	180	182	204	220
EY6	SPN	193	193	217	223	258	258	325	325	167	167	186	186	211	211	245	245	394	394	141	167	144	144	172	172	188	208
EZ6	SPN	193	195	223	225	258	260	327	331	167	167	204	218	211	211	247	247	403	403	143	143	138	144	182	196	200	204
A3	NA1	195	197	215	225	258	258	327	327	167	167	194	194	209	209	245	247	403	403	141	147	112	112	182	182	200	236
A4	NA1	193	197	225	225	258	258	327	327	167	167	212	212	211	211	243	247	403	406	151	153	142	150	184	190	196	204
A6	NA1	199	201	213	217	248	248	325	327	167	171	184	194	211	213	243	245	403	403	147	149	118	118	180	180	188	208
A7	NA1	195	197	223	223	246	258	327	327	167	167	212	212	211	211	245	247	352	403	121	121	138	140	180	184	172	208
A8	NA1	193	197	219	225	246	258	327	327	167	167	200	200	211	211	227	245	397	403	141	141	154	156	172	180	192	200
A11	NA1	195	195	223	223	260	260	327	329	167	167	194	198	209	209	245	253	403	403	163	165	148	150	180	180	192	192
A12	NA1	195	199	223	223	258	258	327	329	167	167	200	214	211	211	245	249	403	403	149	151	122	136	182	182	212	216
B2	NA1	193	199	223	223	258	258	327	327	167	169	188	216	211	211	229	245	403	403	143	147	140	140	180	188	180	204
B3	NA1	193	199	217	223	258	258	325	325	167	167	194	206	211	211	245	247	403	403	139	141	140	142	180	186	184	212
B6	NA1	189	193	223	225	248	260	327	327	167	167	184	200	211	211	245	245	403	403	159	161	142	144	180	186	192	192
B8	NA1	195	199	213	225	258	260	327	329	167	167	194	200	211	211	243	247	397	403	143	145	138	142	182	184	208	216
B9	NA1	195	195	223	223	258	258	327	329	151	167	186	204	211	211	237	247	400	403	159	161	144	144	184	190	188	188
C3	NA1	189	195	217	223	258	258	327	327	167	167	196	200	211	211	247	247	403	403	143	159	146	150	180	188	208	208
C4	NA1	195	197	223	225	258	260	325	329	167	169	192	216	211	211	245	247	403	403	145	145	138	138	184	184	196	212
C5	NA1	193	193	223	223	258	258	327	329	167	167	202	222	211	213	247	247	400	403	145	145	158	160	180	180	204	220
C6	NA1	193	195	223	223	258	258	327	331	167	167	188	216	211	211	227	227	403	403	125	125	140	148	180	180	200	200
C7	NA1	193	199	223	225	258	258	327	327	167	171	194	194	211	213	243	245	403	403	153	163	142	152	180	180	184	192
C9	NA1	187	193	225	225	258	260	327	327	167	167	188	202	211	211	245	245	400	403	167	167	144	144	180	180	188	192
D3	NA1	187	197	213	223	258	260	327	331	167	167	200	226	211	211	243	247	403	403	177	177	152	152	184	184	196	204
D5	NA1	195	195	223	225	258	258	327	333	167	167	184	192	211	213	247	255	403	403	145	145	134	142	168	180	200	204
D6	NA1	195	199	213	225	258	258	327	327	167	167	188	194	211	211	227	247	400	403	179	179	118	136	180	184	180	204
D7	NA1	197	199	223	223	248	260	327	327	167	167	200	200	211	211	247	247	400	403	145	145	140	140	180	188	188	192
D9	NA1	193	195	223	223	258	258	327	333	167	167	194	220	211	213	247	247	403	403	153	153	150	150	180	180	176	216
D10	NA1	195	195	225	225	258	258	327	331	167	167	188	194	211	211	245	247	397	400	149	149	146	146	184	184	192	228
D11	NA1	191	193	215	225	258	260	327	331	167	167	204	224	211	213	245	247	403	403	145	145	140	140	168	168	204	204
E4	NA2	193	195	223	223	258	258	327	327	167	167	194	214	211	211	245	247	403	403	169	169	148	148	180	180	192	192
E7	NA2	195	199	223	223	258	258	329	333	167	169	214	222	207	211	245	253	403	403	151	167	144	152	180	180	208	220
E8	NA2	193	193	223	225	258	260	329	331	167	167	194	204	211	211	247	247	403	403	115	115	134	134	182	182	200	200
E9	NA2	195	195	223	223	260	260	327	327	167	167	186	190	211	211	227	227	403	403	141	151	138	152	180	180	192	192
E10	NA2	193	193	223	225	246	258	327	327	167	171	192	206	211	211	245	247	403	403	163	169	140	140	182	188	216	220
E11	NA2	193	193	223	223	246	258	325	327	167	173	200	206	211	213	245	247	400	403	157	171	142	152	180	184	196	200
E12	NA2	189	195	223	225	258	258	327	333	167	173	186	216	211	213	245	247	403	403	141	149	134	142	184	194	188	188
F2	NA2	193	195	215	223	248	260	327	327	167	167	200	216	211	213	245	247	403	403	159	169	136	154	182	186	184	208
F5	NA2	195	195	225	225	248	258	327	327	167	167	200	200	211	213	243	245	397	403	163	173	142	142	180	180	196	200
F6	NA2	193	195	223	223	258	258	327	327	165	167	194	200	211	211	247	247	403	403	145	145	134	134	178	180	200	200
F7	NA2	191	195	217	221	258	258	327	327	167	167	194	194	211	211	243	245	403	403	171	171	134	134	184	192	204	208
F8	NA2	193	193	223	225	258	258	327	327	167	171	186	198	211	211	245	245	403	403	145	153	116	116	180	180	204	204
G1	NA2	195	195	223	225	258	258	327	327	167	167	186	200	211	211	243	247	403	403	161	161	144	144	176	180	208	212
G2	NA2	191	197	219	225	258	258	327	329	167	171	184	194	211	211	245	247	403	403	141	141	116	146	180	182	220	220
G3	NA2	195	201	223	225	258	258	327	331	167	167	194	222	211	211	247	249	403	403	167	167	144	152	180	186	176	204
G4	NA2	189	193	223	223	258	260	327	331	167	175	224	226	211	211	245	267	403	403	141	141	140	140	180	184	208	208
G5	NA2	183	189	211	225	258	258	327	327	167	167	184	198	211	211	247	259	400	403	161	161	120	120	184	186	184	200
G6	NA2	185	191	223	223	258	258	327	329	167	167	186	194	211	211	251	253	397	403	153	165	142	142	182	182	204	216
G7	NA2	199	199	223	225	258	258	327	329	167	167	198	198	211	211	245	247	400	406	147	147	138	138	180	186	196	196
H1	NA2	189	195	225	225	246	246	327	327	167	167	200	212	211	211	227	243	403	403	145	163	120	144	172	184	188	208
H3	NA2	195	197	219	225	258	260	327	327	167	167	200	204	209	211	247	247	403	403	143	143	116	116	170	180	192	196
H4	NA2	187	195	219	223	258	258	329	329	167	169	198	200	215	219	251	253	400	403	143	143	138	138	172	182	204	204
H5	NA2	195	195	223	225	258	260	329	329	167	167	220	220	211	211	243	247	400	403	143	143	138	152	188	206	188	188
H6	NA2	195	195	223	223	258	260	327	329	167	167	182	194	211	211	227	243	400	403	163	163	140	154	172	180	176	200
H7	NA2	191	193	213	223	258	258	327	331	167	167	192	196	211	213	249	253	403	403	149	149	140	144	180	180	184	212
